# Supplementary material for: Multiple Active Compounds from Viscum album L. Synergistically Converge to Promote Apoptosis in Ewing Sarcoma
Source: PLoS One. 2016 Sep 2;11(9):e0159749. doi: 10.1371/journal.pone.0159749 (PMC5010293; doi:10.1371/journal.pone.0159749)
Supplement: S1 Table — TC-71 cells, MHH-ES-1 cells and Ewing sarcoma primary cells were incubated for 24 h with the extracts in depicted concentrations followed by measurements of apoptosis, proliferation, mitochondria membrane potential (JC-1), active caspases, LDH. (XLSX) [file pone.0159749.s001.xlsx]

## Sheet: TC-71
TC-71
apoptotic cells	control	viscum 1	viscum 2	viscum 3	viscum 4	viscum 5	TT10	TT20	TT30	TT40	TT50	1+10	2+20	3+30	4+40	5+50
Mean	14.0575	32.2275	48.7	62.6325	73.6	79.1	14.8775	16.6975	25.5775	36.3075	47.3875	54.5225	78.11	86.8025	91.5075	93.8425
Stabwn	2.23001	3.79822	3.9081	5.03805	2.46493	1.86326	1.12973	3.68381	4.13812	3.84905	3.51407	4.16707	0.900925	0.745268	0.690139	1.32248
proliferation	control	viscum 1	viscum 2	viscum 3	viscum 4	viscum 5	TT10	TT20	TT30	TT40	TT50	1+10	2+20	3+30	4+40	5+50
Mean	100	53.002	41.9712	30.3638	24.9984	20.6434	68.3919	66.4267	63.8762	61.9851	58.3313	42.3809	26.4411	24.6689	20.0857	20.3903
Stabwn		4.74581	3.35122	2.80338	3.6792	2.59275	6.17618	2.31032	6.35249	5.70687	4.83656	4.73855	6.11307	4.24376	4.3724	5.56143
JC-1	control	viscum 1	viscum 2	viscum 3	viscum 4	viscum 5	TT10	TT20	TT30	TT40	TT50	1+10	2+20	3+30	4+40	5+50	CCCP
Mean	15.25	24.2825	42.7125	55.34	64.3475	69.2075	9.8425	7.91	8.66	11.7	14.425	35.9225	62.2375	74.0025	76.7425	80.6425	92.83
Stabwn	3.58762	8.41713	12.4831	7.09251	9.08766	5.00048	5.68676	1.70319	2.13115	2.86776	3.86759	12.8516	4.41981	6.12697	4.97046	3.28839	2.78334
CASP8	control	viscum 1	viscum 2	viscum 3	viscum 4	viscum 5	TT10	TT20	TT30	TT40	TT50	1+10	2+20	3+30	4+40	5+50
Mean	9.2925	13.3	23.58	31.6125	39.135	44.9075	7.765	10.34	13.155	18.7175	27.01	36.3725	56.4875	68.685	74.87	77.355
Stabwn	2.68973	2.40562	7.59763	2.22548	7.18811	3.47635	1.62804	1.7838	3.15161	6.8355	9.1674	5.3993	4.00177	3.93769	1.80167	2.28524
CASP9	control	viscum 1	viscum 2	viscum 3	viscum 4	viscum 5	TT10	TT20	TT30	TT40	TT50	1+10	2+20	3+30	4+40	5+50
Mean	8.48	12.06	17.06	22.2425	31.8825	35.605	9.3875	8.935	13.26	15.97	19.735	26.5875	43.1475	57.9325	64.35	66.525
Stabwn	1.76426	2.11943	4.85395	5.85629	6.68168	6.50766	2.24197	1.73533	3.84594	4.20833	4.7439	3.2481	4.12777	5.71429	2.43452	3.4269
CASP3	control	viscum 1	viscum 2	viscum 3	viscum 4	viscum 5	TT10	TT20	TT30	TT40	TT50	1+10	2+20	3+30	4+40	5+50
Mean	10.59	16.1625	24.3525	36.385	48.95	47.4475	7.85	10.39	15.225	20.9475	24.67	34.88	56.665	68.2675	74.215	75.3975
Stabwn	1.80316	2.88791	7.56823	10.8448	11.6513	10.0418	1.56263	2.00587	2.947	7.07221	5.90895	7.51013	8.5457	7.87872	5.99377	4.92329
LDH	viscum 1	viscum 3	viscum 5	TT10	TT30	TT50	1+10	3+30	TT 5+50
Mean	0	0.806667	0	1.34333	2.49333	2.995	1.33667	2	7.49
Stabwn	0	0.948754	0	2.32672	2.97054	4.23557	2.31517	1.88645	0.296985
ZVAD-FMK	viscum 2	TT50	1+10
Mean	71.2752	32.6183	71.3132
Stabwn	4.56427	2.82274	4.51672

## Sheet: MHH-ES-1
apoptotic cells	control	viscum 5	viscum 10	viscum 20	viscum 30	viscum 40	TT20	TT30	TT40	TT50	TT60	5+20	10+30	20+40	30+50	40+60
Mean	7.3325	12.0467	17.1925	28.8625	41.705	50.0725	9.01	8.6125	9.97	10.935	12.595	20.2867	32.6875	47.82	64.0925	74.35
Stabwn	1.54243	1.00281	2.60179	2.85844	5.45167	2.86172	0.451331	1.75042	1.93861	1.99987	4.06826	1.30669	5.5636	2.54795	3.72752	3.85353
proliferation	control	viscum 5	viscum 10	viscum 20	viscum 30	viscum 40	TT20	TT30	TT40	TT50	TT60	5+20	10+30	20+40	30+50	40+60
Mean	100	75.1266	73.7221	64.4842	59.7192	55.1861	104.179	106.045	106.466	102.437	89.8435	73.3554	57.0175	60.1072	50.7	49.9843
Stabwn		6.46917	9.81229	4.08574	6.95755	4.04888	6.50435	10.3137	7.79632	6.14078	2.48355	3.76773	5.5002	3.31418	1.90989	4.55424
JC-1	control	viscum 5	viscum 10	viscum 20	viscum 30	viscum 40	TT20	TT30	TT40	TT50	TT60	5+20	10+30	20+40	30+50	40+60	CCCP
Mean	9.935	17.3067	19.84	29.1325	39.5525	48.9525	7.96	8.7975	9.6275	11.365	11.735	20.11	26.76	47.5925	65.2225	77.445	94.2725
Stabwn	0.559792	4.56799	3.90319	4.53582	4.26272	2.01008	1.40616	2.98414	3.27157	2.55894	3.20228	1.63942	5.73425	7.59635	5.5311	1.49857	2.35477
CASP8	control	viscum 5	viscum 10	viscum 20	viscum 30	viscum 40	TT20	TT30	TT40	TT50	TT60	5+20	10+30	20+40	30+50	40+60
Mean	7.4225	16.9775	24.905	39.25	50.4775	55.815	7.1725	6.78	7.9375	7.4825	7.925	29.6875	45.395	67.71	79.64	87.3425
Stabwn	0.254346	4.38564	8.60805	12.575	13.4854	14.2731	1.46268	0.609317	1.37517	0.460751	0.725925	10.492	13.0969	12.7767	7.60045	3.94858
CASP9	control	viscum 5	viscum 10	viscum 20	viscum 30	viscum 40	TT20	TT30	TT40	TT50	TT60	5+20	10+30	20+40	30+50	40+60
Mean	7.8275	16.53	24.9575	40.4225	50.7975	56.9525	5.9525	5.1875	8.055	7.13	7.9425	26.905	44.9575	64.7975	79.5975	88.035
Stabwn	0.235991	4.68032	9.33174	13.3833	14.8573	14.0293	2.63797	2.02668	0.193649	0.457384	1.18418	8.58086	11.3025	12.3591	6.92846	5.56567
CASP3	control	viscum 5	viscum 10	viscum 20	viscum 30	viscum 40	TT20	TT30	TT40	TT50	TT60	5+20	10+30	20+40	30+50	40+60
Mean	8.0475	15.52	22.015	38.43	51.065	61.6425	7.4425	5.7925	7.28	6.645	7.6475	30.4475	49.2725	71.7975	80.8275	87.8075
Stabwn	1.08706	1.74534	6.08138	11.7468	17.4636	12.6911	0.899829	0.320663	1.00681	0.624046	0.938096	9.9571	12.5721	7.73321	4.96317	4.42305
LDH		viscum 5	viscum 20	viscum 40	TT20	TT40	TT60	5+20	20+40	40+60
Mean		1.83649	8.28049	14.7448	1.33499	2.86907	5.53673	7.13217	25.5088	44.1618
Stabwn		0.703551	2.64899	1.72213	1.15761	2.13209	1.95532	3.27829	1.86205	2.93636

## Sheet: Ex vivo
Ex vivo
apoptotic cells	control	TT20	TT40	TT60	viscum 10	viscum 20	viscum 40	10+20	20+40	40+60
Mean	8.52	10.1467	7.33667	7.06	19.3967	30.7433	47.71	31.0133	60.92	88.4833
Stabwn	2.87699	5.02161	4.19958	2.7373	7.71869	6.06635	9.6972	4.27571	2.31026	3.20358
proliferation	control	TT20	TT40	TT60	viscum 10	viscum 20	viscum 40	10+20	20+40	40+60
Mean		99.1729	80.9491	49.3213	109.799	108.181	97.3383	73.2609	52.5186	17.6352
Stabwn		13.5872	0.727353	14.4121	26.1547	14.6445	2.38452	9.53057	19.5485	4.03418
JC-1	control	TT20	TT40	TT60	viscum 10	viscum 20	viscum 40	10+20	20+40	40+60	CCCP
Mean	10.14	23.825	46.14	68.22	15.2	14.75	14.485	45.595	79.635	91.565	90.4
Stabwn	4.2285	1.23744	4.52548	6.2084	1.69706	0.183848	1.30815	0.247487	0.940452	0.233345	0.410122
CASP8	control	TT20	TT40	TT60	viscum 10	viscum 20	viscum 40	10+20	20+40	40+60
Mean	9.5	39.245	55.04	80.555	16.695	22.055	21.21	52.63	83.205	92.935
Stabwn	3.63453	6.21547	7.73575	4.84368	5.91848	14.1351	5.50129	4.45477	3.07591	0.33234
CASP9	control	TT20	TT40	TT60	viscum 10	viscum 20	viscum 40	10+20	20+40	40+60
Mean	9.615	35.35	52.945	74.66	16.315	21.355	19.39	46.125	81.295	95.585
Stabwn	3.42947	3.11127	8.16708	4.89318	6.76701	11.9289	5.96798	5.45179	0.997021	1.42128
